# Supplementary material for: Enhanced Methods for Local Ancestry Assignment in Sequenced Admixed Individuals
Source: PLoS Comput Biol. 2014 Apr 17;10(4):e1003555. doi: 10.1371/journal.pcbi.1003555 (PMC3990492; doi:10.1371/journal.pcbi.1003555)
Supplement: Software S1 — MATLAB code for running Lanc-csv. Contained in the software package is the MATLAB code for running Lanc-csv on genotype data as well as a sample data set. The included README instructs the user on required input data and formatting. A C++ version of the code will additionally be available on our website: http://bogdan.bioinformatics.ucla.edu/software/lanccsv. (ZIP) [file pcbi.1003555.s004.zip]

Archive with 13 entries (12 files):
- LancCSVHMM.m
- __MACOSX/
- __MACOSX/._LancCSVHMM.m
- LancCSVIterationUpdater.m
- __MACOSX/._LancCSVIterationUpdater.m
- LancCSVrunner.m
- __MACOSX/._LancCSVrunner.m
- LancCSVscript.m
- __MACOSX/._LancCSVscript.m
- OuputData.mat
- PURSampleData.mat
- __MACOSX/._PURSampleData.mat
- README.rtf
