# Supplementary material for: Enhanced Methods for Local Ancestry Assignment in Sequenced Admixed Individuals
Source: PLoS Comput Biol. 2014 Apr 17;10(4):e1003555. doi: 10.1371/journal.pcbi.1003555 (PMC3990492; doi:10.1371/journal.pcbi.1003555)
Supplement: Software S1 — MATLAB code for running Lanc-csv. Contained in the software package is the MATLAB code for running Lanc-csv on genotype data as well as a sample data set. The included README instructs the user on required input data and formatting. A C++ version of the code will additionally be available on our website: http://bogdan.bioinformatics.ucla.edu/software/lanccsv. (ZIP) [file pcbi.1003555.s004.zip › LancCSVHMM.m]

%LancCSVHMM.m


function [Pstates subSNPlocs]=LancCSVHMM(fullgeno,fullMAFs,fullSNPlocs,pp,ngen)


  

K=length(fullMAFs(1,:));%the number of ancestral populations


% reduce data to only MAFs
MAFs=zeros(length(fullMAFs(:,1)),K);
for pop=1:K
    MAFlocs=find(fullMAFs(:,pop)==0);
    MAFs(MAFlocs,pop)=1;  
end
MAFsum=sum(MAFs,2);
PSMs=find(MAFsum==(K-1));


geno=fullgeno(PSMs,:);
MAFs=fullMAFs(PSMs,:);


ancestry=zeros(length(MAFs(:,1)),1);

ancestry(find(MAFs(:,1)>0))=1;  %Euro
ancestry(find(MAFs(:,2)>0))=2;   %Wafr
ancestry(find(MAFs(:,3)>0))=3;   %Asn


SNPlocs=fullSNPlocs(PSMs);


 numstates=1;
 for i=1:K
     for j=i:K       
 statesnum(numstates,1:3)=[i j numstates];
 numstates=numstates+1;
     end
 end
 numstates=numstates-1;


 

 
sublocs=find(geno(:,1)>0);
 
anc=ancestry(sublocs);
 
subSNPlocs=SNPlocs(sublocs);
seq = [4; anc ];
Lseq = length(seq);
 

    
alpha=5;
beta=17;
        


MAFerror=10^(-alpha);
mu=ngen*(10^(-beta));


 tr=zeros(Lseq-1,numstates^2);
 dist=zeros(Lseq-1,1);
 for snpnum=2:Lseq-1
     dist(snpnum)=subSNPlocs(snpnum)-subSNPlocs(snpnum-1);
     r=1-poisspdf(0,(dist(snpnum)*mu));
     
 for into=1:numstates
     for from=1:numstates
         
         
         
         if ((from==1)&&(into==1))
             tr(snpnum,1)=((1-r)+r*pp(1))^2;
             
         elseif ((from==2)&&(into==1))
             tr(snpnum,2)=((1-r)+r*pp(1))*r*pp(1); 
             
         elseif ((from==3)&&(into==1))
             tr(snpnum,3)=((1-r)+r*pp(1))*r*pp(1); 
         
         elseif ((from==4)&&(into==1))
             tr(snpnum,4)=(r^2)*(pp(1)^2);
         
         elseif ((from==5)&&(into==1))
             tr(snpnum,5)=(r^2)*(pp(1)^2);
             
         elseif ((from==6)&&(into==1))
             tr(snpnum,6)=(r^2)*(pp(1)^2);
                  
         elseif ((from==1)&&(into==2))
             tr(snpnum,7)=((1-r)+r*pp(1))*r*pp(2)*2;
             
         elseif ((from==2)&&(into==2))
             tr(snpnum,8)=((1-r)+r*pp(1))*((1-r)+r*pp(2))+r*r*pp(1)*pp(2);  
             
         elseif ((from==3)&&(into==2))
             tr(snpnum,9)=((1-r)+r*pp(1))*r*pp(2)+r*r*pp(1)*pp(2);
         
         elseif ((from==4)&&(into==2))
            tr(snpnum,10)=((1-r)+r*pp(2))*r*pp(1)*2; 
                 
         elseif ((from==5)&&(into==2))
             tr(snpnum,11)=((1-r)+r*pp(2))*r*pp(1)+r*r*pp(1)*pp(2);       
                     
         elseif ((from==6)&&(into==2))
            tr(snpnum,12)=(r^2)*(pp(1)*pp(2))*2 ;
                 
         elseif ((from==1)&&(into==3))
             tr(snpnum,13)=((1-r)+r*pp(1))*r*pp(3)*2;
             
         elseif ((from==2)&&(into==3))
             tr(snpnum,14)=((1-r)+r*pp(1))*r*pp(3)+r*r*pp(1)*pp(3);  
             
         elseif ((from==3)&&(into==3))
             tr(snpnum,15)=((1-r)+r*pp(1))*((1-r)+r*pp(3))+r*r*pp(1)*pp(3);
         
         elseif ((from==4)&&(into==3))
            tr(snpnum,16)=(r^2)*(pp(1)*pp(3))*2  ;
                 
         elseif ((from==5)&&(into==3))
             tr(snpnum,17)=((1-r)+r*pp(3))*r*pp(1)+r*r*pp(1)*pp(3);
             
         elseif ((from==6)&&(into==3))
            tr(snpnum,18)=((1-r)+r*pp(3))*r*pp(1)*2; 
                    
         elseif ((from==1)&&(into==4))
             tr(snpnum,19)=(r^2)*(pp(2)^2);
             
         elseif ((from==2)&&(into==4))
             tr(snpnum,20)=((1-r)+r*pp(2))*r*pp(2); 
             
         elseif ((from==3)&&(into==4))
             tr(snpnum,21)=(r^2)*(pp(2)^2); 
         
         elseif ((from==4)&&(into==4))
             tr(snpnum,22)=((1-r)+r*pp(2))^2;
         
         elseif ((from==5)&&(into==4))
             tr(snpnum,23)=((1-r)+r*pp(2))*r*pp(2);
             
         elseif ((from==6)&&(into==4))
             tr(snpnum,24)=(r^2)*(pp(2)^2);
                        
         elseif ((from==1)&&(into==5))
             tr(snpnum,25)=(r^2)*(pp(2)*pp(3))*2;
             
         elseif ((from==2)&&(into==5))
             tr(snpnum,26)=((1-r)+r*pp(2))*r*pp(3)+r*r*pp(2)*pp(3); 
             
         elseif ((from==3)&&(into==5))
             tr(snpnum,27)=((1-r)+r*pp(3))*r*pp(2)+r*r*pp(2)*pp(3);
         
         elseif ((from==4)&&(into==5))
            tr(snpnum,28)=((1-r)+r*pp(2))*r*pp(3)*2;  
                 
         elseif ((from==5)&&(into==5))
             tr(snpnum,29)=((1-r)+r*pp(2))*((1-r)+r*pp(3))+r*r*pp(2)*pp(3);
             
         elseif ((from==6)&&(into==5))
            tr(snpnum,30)=((1-r)+r*pp(3))*r*pp(2)*2;  
                                  
         elseif ((from==1)&&(into==6))
             tr(snpnum,31)=(r^2)*(pp(3)^2);
             
         elseif ((from==2)&&(into==6))
             tr(snpnum,32)=(r^2)*(pp(3)^2);
             
         elseif ((from==3)&&(into==6))
             tr(snpnum,33)=((1-r)+r*pp(3))*r*pp(3); 
         
         elseif ((from==4)&&(into==6))
             tr(snpnum,34)=(r^2)*(pp(3)^2);
         
         elseif ((from==5)&&(into==6))
             tr(snpnum,35)=((1-r)+r*pp(3))*r*pp(3); 
             
         elseif ((from==6)&&(into==6))
             tr(snpnum,36)=((1-r)+r*pp(3))^2;
         end
        
     end
 end
     
 end
 tr=tr';


tr(1,1)=pp(1)*pp(1);
tr(7,1)=pp(1)*pp(2)*2;
tr(13,1)=pp(1)*pp(3)*2;
tr(19,1)=pp(2)*pp(2);
tr(25,1)=pp(2)*pp(3)*2;
tr(31,1)=pp(3)*pp(3);


emis=[1-MAFerror*2 MAFerror MAFerror; ...  %EE
    sum(MAFs(:,1))/(sum(MAFs(:,1))+sum(MAFs(:,2)))-MAFerror sum(MAFs(:,2))/(sum(MAFs(:,1))+sum(MAFs(:,2)))-MAFerror MAFerror*2;
    sum(MAFs(:,1))/(sum(MAFs(:,1))+sum(MAFs(:,3)))-MAFerror MAFerror*2 sum(MAFs(:,3))/(sum(MAFs(:,1))+sum(MAFs(:,3)))-MAFerror;
    MAFerror 1-MAFerror*2 MAFerror;
    MAFerror*2 sum(MAFs(:,2))/(sum(MAFs(:,2))+sum(MAFs(:,3)))-MAFerror sum(MAFs(:,3))/(sum(MAFs(:,2))+sum(MAFs(:,3)))-MAFerror;
    MAFerror MAFerror 1-MAFerror*2];


   


fs = zeros(numstates,Lseq);
fs(1,1) = 1; 
s = zeros(1,Lseq);
s(1) = 1;


for count = 2:Lseq
    
        fs(1,count) = emis(1,seq(count)) .* (sum(fs(:,count-1) .*tr(1:6,count-1)));
        fs(2,count) = emis(2,seq(count)) .* (sum(fs(:,count-1) .*tr(7:12,count-1)));
        fs(3,count) = emis(3,seq(count)) .* (sum(fs(:,count-1) .*tr(13:18,count-1))); 
        fs(4,count) = emis(4,seq(count)) .* (sum(fs(:,count-1) .*tr(19:24,count-1)));
        fs(5,count) = emis(5,seq(count)) .* (sum(fs(:,count-1) .*tr(25:30,count-1)));
        fs(6,count) = emis(6,seq(count)) .* (sum(fs(:,count-1) .*tr(31:36,count-1)));
        
    s(count) =  sum(fs(:,count));
    fs(:,count) =  fs(:,count)./s(count);
    
end


bs = ones(numstates,Lseq);
for count = Lseq-1:-1:1
    
      bs(1,count) = (1/s(count+1)) *  (tr(1,count)'.* bs(1,count+1) .* emis(1,seq(count+1))+...
                                         tr(7,count)'.* bs(2,count+1) .* emis(2,seq(count+1))+...
                                          tr(13,count)'.* bs(3,count+1) .* emis(3,seq(count+1))+...
                                             tr(19,count)'.* bs(4,count+1) .* emis(4,seq(count+1))+...
                                              tr(25,count)'.* bs(5,count+1) .* emis(5,seq(count+1))+...
                                                tr(31,count)'.* bs(6,count+1) .* emis(6,seq(count+1)));
                                            
                                            
     bs(2,count) = (1/s(count+1)) *  (tr(2,count)'.* bs(1,count+1) .* emis(1,seq(count+1))+...
                                         tr(8,count)'.* bs(2,count+1) .* emis(2,seq(count+1))+...
                                          tr(14,count)'.* bs(3,count+1) .* emis(3,seq(count+1))+...
                                             tr(20,count)'.* bs(4,count+1) .* emis(4,seq(count+1))+...
                                              tr(26,count)'.* bs(5,count+1) .* emis(5,seq(count+1))+...
                                                tr(32,count)'.* bs(6,count+1) .* emis(6,seq(count+1)));  
                                            
    bs(3,count) = (1/s(count+1)) *  (tr(3,count)'.* bs(1,count+1) .* emis(1,seq(count+1))+...
                                         tr(9,count)'.* bs(2,count+1) .* emis(2,seq(count+1))+...
                                          tr(15,count)'.* bs(3,count+1) .* emis(3,seq(count+1))+...
                                             tr(21,count)'.* bs(4,count+1) .* emis(4,seq(count+1))+...
                                              tr(27,count)'.* bs(5,count+1) .* emis(5,seq(count+1))+...
                                                tr(33,count)'.* bs(6,count+1) .* emis(6,seq(count+1)));
     
    bs(4,count) = (1/s(count+1)) *  (tr(4,count)'.* bs(1,count+1) .* emis(1,seq(count+1))+...
                                         tr(10,count)'.* bs(2,count+1) .* emis(2,seq(count+1))+...
                                          tr(16,count)'.* bs(3,count+1) .* emis(3,seq(count+1))+...
                                             tr(22,count)'.* bs(4,count+1) .* emis(4,seq(count+1))+...
                                              tr(28,count)'.* bs(5,count+1) .* emis(5,seq(count+1))+...
                                                tr(34,count)'.* bs(6,count+1) .* emis(6,seq(count+1))); 
                                            
    bs(5,count) = (1/s(count+1)) *  (tr(5,count)'.* bs(1,count+1) .* emis(1,seq(count+1))+...
                                         tr(11,count)'.* bs(2,count+1) .* emis(2,seq(count+1))+...
                                          tr(17,count)'.* bs(3,count+1) .* emis(3,seq(count+1))+...
                                             tr(23,count)'.* bs(4,count+1) .* emis(4,seq(count+1))+...
                                              tr(29,count)'.* bs(5,count+1) .* emis(5,seq(count+1))+...
                                                tr(35,count)'.* bs(6,count+1) .* emis(6,seq(count+1)));                                        
                                            
    bs(6,count) = (1/s(count+1)) *  (tr(6,count)'.* bs(1,count+1) .* emis(1,seq(count+1))+...
                                         tr(12,count)'.* bs(2,count+1) .* emis(2,seq(count+1))+...
                                          tr(18,count)'.* bs(3,count+1) .* emis(3,seq(count+1))+...
                                             tr(24,count)'.* bs(4,count+1) .* emis(4,seq(count+1))+...
                                              tr(30,count)'.* bs(5,count+1) .* emis(5,seq(count+1))+...
                                                tr(36,count)'.* bs(6,count+1) .* emis(6,seq(count+1)));                                         
                                        

end
 

Pstates=fs.*bs;
Pstates(:,1)=[];
