# Supplementary material for: Enhanced Methods for Local Ancestry Assignment in Sequenced Admixed Individuals
Source: PLoS Comput Biol. 2014 Apr 17;10(4):e1003555. doi: 10.1371/journal.pcbi.1003555 (PMC3990492; doi:10.1371/journal.pcbi.1003555)
Supplement: Software S1 — MATLAB code for running Lanc-csv. Contained in the software package is the MATLAB code for running Lanc-csv on genotype data as well as a sample data set. The included README instructs the user on required input data and formatting. A C++ version of the code will additionally be available on our website: http://bogdan.bioinformatics.ucla.edu/software/lanccsv. (ZIP) [file pcbi.1003555.s004.zip › LancCSVIterationUpdater.m]

%LancCSVIterationUpdater.m


reqseglength=5000000;
buff=40;

MAFS=TrainedMAFs;
MAXTrainedMAFs=TrainedMAFs;
AVETrainedMAFs=TrainedMAFs;
WafrZeros=find(WafrMAFs==0);
WafrNotZeros=find(WafrMAFs>0);
EuroZeros=find(EuroMAFs==0);
EuroNotZeros=find(EuroMAFs>0);
AsnZeros=find(AsnMAFs==0);
AsnNotZeros=find(AsnMAFs>0);

WafrPSVs=intersect(WafrNotZeros, intersect(EuroZeros,AsnZeros));
EuroPSVs=intersect(EuroNotZeros, intersect(WafrZeros,AsnZeros));
AsnPSVs=intersect(AsnNotZeros, intersect(EuroZeros,WafrZeros));


Wafrobslocs=zeros(size(WafrMAFs),'double');
Euroobslocs=zeros(size(EuroMAFs),'double');
Asnobslocs=zeros(size(AsnMAFs),'double');
Wafrcount=zeros(size(WafrMAFs),'double');
Eurocount=zeros(size(EuroMAFs),'double');
Asncount=zeros(size(AsnMAFs),'double');


for subnum=1:numsamps
subnum;
breakpoints=[];


   mycall=InferredAncFull(:,subnum);
   geno=double(genotypes(:,subnum));
   
   for i=1:length(mycall)-1
       if mycall(i)~=mycall(i+1)
           breakpoints=[breakpoints i];
       end
   end
   breakpoints=unique([1 breakpoints+1 length(mycall)]);
   
  
   ones=zeros(size(breakpoints))+1;
   
   


   
   genoobs=find(geno>0);

   
   
   for i=1:length(breakpoints)-1
       

        if ((mycall(breakpoints(i))==1)&& ((AllSNPPositionsARRAY((breakpoints(i+1)))-AllSNPPositionsARRAY(( breakpoints(i))))>reqseglength)&&(breakpoints(i+1)-breakpoints(i)>(buff*2+2)))
   
            Euroobslocs((breakpoints(i))+buff:(breakpoints(i+1))-buff)=Euroobslocs((breakpoints(i))+buff:(breakpoints(i+1))-buff) + geno((breakpoints(i))+buff:(breakpoints(i+1))-buff);
           Eurocount   ((breakpoints(i))+buff:(breakpoints(i+1))-buff)=Eurocount  ((breakpoints(i))+buff:(breakpoints(i+1))-buff) + 2;
        
        
        elseif  ((mycall(breakpoints(i))==4)&& ((AllSNPPositionsARRAY((breakpoints(i+1)))-AllSNPPositionsARRAY((breakpoints(i))))>reqseglength)&&(breakpoints(i+1)-breakpoints(i)>(buff*2+2)))
      
            Wafrobslocs((breakpoints(i))+buff:(breakpoints(i+1))-buff)=Wafrobslocs((breakpoints(i))+buff:(breakpoints(i+1))-buff) + geno((breakpoints(i))+buff:(breakpoints(i+1))-buff);
           Wafrcount   ((breakpoints(i))+buff:(breakpoints(i+1))-buff)=Wafrcount  ((breakpoints(i))+buff:(breakpoints(i+1))-buff) + 2;
        
        elseif  ((mycall(breakpoints(i))==6)&& ((AllSNPPositionsARRAY((breakpoints(i+1)))-AllSNPPositionsARRAY((breakpoints(i))))>reqseglength)&&(breakpoints(i+1)-breakpoints(i)>(buff*2+2)))
        
            Asnobslocs((breakpoints(i))+buff:(breakpoints(i+1))-buff)=Asnobslocs((breakpoints(i))+buff:(breakpoints(i+1))-buff) + geno((breakpoints(i))+buff:(breakpoints(i+1))-buff);
           Asncount   ((breakpoints(i))+buff:(breakpoints(i+1))-buff)=Asncount  ((breakpoints(i))+buff:(breakpoints(i+1))-buff) + 2;
       
        end
  
    
end

end


Euroobslocs=Euroobslocs./(Eurocount+0.01);
Wafrobslocs=Wafrobslocs./(Wafrcount+0.01);
Asnobslocs=Asnobslocs./(Asncount+0.01);


locs=find(Euroobslocs>0);
MAXTrainedMAFs(locs,1)=max(TrainedMAFs(locs,1),Euroobslocs(locs));


locs=find(Wafrobslocs>0);
MAXTrainedMAFs(locs,2)=max(TrainedMAFs(locs,2),Wafrobslocs(locs));

locs=find(Asnobslocs>0);
MAXTrainedMAFs(locs,3)=max(TrainedMAFs(locs,3),Asnobslocs(locs));

TrainedMAFs=MAXTrainedMAFs;
