# Supplementary material for: Enhanced Methods for Local Ancestry Assignment in Sequenced Admixed Individuals
Source: PLoS Comput Biol. 2014 Apr 17;10(4):e1003555. doi: 10.1371/journal.pcbi.1003555 (PMC3990492; doi:10.1371/journal.pcbi.1003555)
Supplement: Software S1 — MATLAB code for running Lanc-csv. Contained in the software package is the MATLAB code for running Lanc-csv on genotype data as well as a sample data set. The included README instructs the user on required input data and formatting. A C++ version of the code will additionally be available on our website: http://bogdan.bioinformatics.ucla.edu/software/lanccsv. (ZIP) [file pcbi.1003555.s004.zip › LancCSVrunner.m]

%%% This method runs LancCSV 


clear
close all
fclose('all');


%This contains sample simulated Puerto Rican input data as well as true ancestry for the
%simulated individuals as well as their phased haplotypes and a logical array of which SNPs are on the Illumina 1M chip
load PURSampleData 


%%%%%%% These are the required inputs for Lanc-CSV to infer ancestry.
EuroProp=SampleData.EuroProp;
WafrProp=SampleData.WafrProp;
AsnProp=SampleData.AsnProp;
EuroMAFs=SampleData.EuroMAFs;
WafrMAFs=SampleData.WafrMAFs;
AsnMAFs=SampleData.AsnMAFs;
AllSNPPositionsARRAY=SampleData.AllSNPPositionsARRAY; %% the physical positions of the variants
genotypes=SampleData.genotypes; %encoded 0, 1 or 2
ngen=SampleData.ngen;  %number of generations since admixture
numIterations=SampleData.numIterations;  %the desired number of iterations, 4 should be sufficient
%%%%%%%%%%%%%%%%%%%%%%%%%%%


%%%%These may be required to calculate r2 values or any other error metric if
%%%%you so choose. These are not necessary for running LancCSV
SampleData.SNPsOnChip; %true ancestry is only reported at this variants
SampleData.TrueAncestry; %needed for computing r2 values
SampleData.haplotypes; %Needed for computing haploid and diploid error
%%%%%%%%%%%%%%%%%%%%%%%%%%%%


    
    
LancCSVscript  
    
