# Supplementary material for: Enhanced Methods for Local Ancestry Assignment in Sequenced Admixed Individuals
Source: PLoS Comput Biol. 2014 Apr 17;10(4):e1003555. doi: 10.1371/journal.pcbi.1003555 (PMC3990492; doi:10.1371/journal.pcbi.1003555)
Supplement: Software S1 — MATLAB code for running Lanc-csv. Contained in the software package is the MATLAB code for running Lanc-csv on genotype data as well as a sample data set. The included README instructs the user on required input data and formatting. A C++ version of the code will additionally be available on our website: http://bogdan.bioinformatics.ucla.edu/software/lanccsv. (ZIP) [file pcbi.1003555.s004.zip › LancCSVscript.m]

%LancCSVscript.m


pp=[EuroProp WafrProp AsnProp];
TrainedMAFs=[EuroMAFs WafrMAFs AsnMAFs ];
numsamps=length(genotypes(1,:));

pos2index=sparse(AllSNPPositionsARRAY,1,1:length(AllSNPPositionsARRAY));
pos2index(find(pos2index(:,1)>length(AllSNPPositionsARRAY)),1)=length(AllSNPPositionsARRAY);


for Iteration=1:numIterations


    InferredAncFull=zeros(length(AllSNPPositionsARRAY),numsamps,'int8');


    for subnum=1:numsamps
        subnum

        fullgeno=genotypes(:,subnum);


        [pStates subSNPlocs]=LancCSVHMM(fullgeno,TrainedMAFs,AllSNPPositionsARRAY,pp,ngen);

         last=1;
         Inferedhold=zeros(length(AllSNPPositionsARRAY),1,'int8');
        for i=1:length(subSNPlocs)    
            [maxval maxloc] = max(pStates(:,i));        
            anc{subnum}(i,1)=maxloc-1;
            Inferedhold(last:pos2index(subSNPlocs(i)))=maxloc;        
            last=pos2index(subSNPlocs(i))+1;       
        end
        Inferedhold(last:end)=maxloc;
        InferredAncFull(:,subnum)=Inferedhold;


    end


    LancCSVIterationUpdater


    save('OuputData','InferredAncFull')
   

end


%%%%%%DOSAGES r2
% % % % % 
% % % % % XCorrsDOSAGE{Iteration}=zeros(length(SNPsOnChip),3);
% % % % % 
% % % % % %XCorrs{Iteration}(length(SNPsOnChip),3)=0;
% % % % % corrrange=1:length(SNPsOnChip);
% % % % % display('running XCorrsDOSAGE')
% % % % % for i=min(corrrange):max(corrrange)%length(TrueAncestry(:,1))
% % % % %     locs=find(TrueAncestry(i,startsub:stopsub)~=9);
% % % % % 
% % % % %     %ticfdsf
% % % % %     Lwi=zeros(stopsub,1);
% % % % %     Lwi(find(InferredAncSNPsOnChip(i,startsub:stopsub)==2))=1;
% % % % %     Lwi(find(InferredAncSNPsOnChip(i,startsub:stopsub)==5))=1;
% % % % %     Lwi(find(InferredAncSNPsOnChip(i,startsub:stopsub)==4))=2;
% % % % %     Lwt=zeros(stopsub,1);
% % % % %     Lwt(find(TrueAncestry(i,startsub:stopsub)==2))=1;
% % % % %     Lwt(find(TrueAncestry(i,startsub:stopsub)==5))=1;
% % % % %     Lwt(find(TrueAncestry(i,startsub:stopsub)==4))=2;
% % % % %     
% % % % %     Lai=zeros(stopsub,1);
% % % % %     Lai(find(InferredAncSNPsOnChip(i,startsub:stopsub)==3))=1;
% % % % %     Lai(find(InferredAncSNPsOnChip(i,startsub:stopsub)==5))=1;
% % % % %     Lai(find(InferredAncSNPsOnChip(i,startsub:stopsub)==6))=2;
% % % % %     Lat=zeros(stopsub,1);
% % % % %     Lat(find(TrueAncestry(i,startsub:stopsub)==3))=1;
% % % % %     Lat(find(TrueAncestry(i,startsub:stopsub)==5))=1;
% % % % %     Lat(find(TrueAncestry(i,startsub:stopsub)==6))=2;
% % % % %     
% % % % %     Lei=zeros(stopsub,1);
% % % % %     Lei(find(InferredAncSNPsOnChip(i,startsub:stopsub)==2))=1;
% % % % %     Lei(find(InferredAncSNPsOnChip(i,startsub:stopsub)==3))=1;
% % % % %     Lei(find(InferredAncSNPsOnChip(i,startsub:stopsub)==1))=2;
% % % % %     Let=zeros(stopsub,1);
% % % % %     Let(find(TrueAncestry(i,startsub:stopsub)==2))=1;
% % % % %     Let(find(TrueAncestry(i,startsub:stopsub)==3))=1;
% % % % %     Let(find(TrueAncestry(i,startsub:stopsub)==1))=2;
% % % % %     
% % % % %     
% % % % %     %corr=corrcoef(double(TrueAncestry(SNPsOnChip(i),:)),double(InferredAncSNPsOnChip(SNPsOnChip(i),:)));
% % % % %     corrW=corrcoef(Lwi(locs),Lwt(locs));
% % % % %     corrE=corrcoef(Lei(locs),Let(locs));
% % % % %     corrA=corrcoef(Lai(locs),Lat(locs));
% % % % %     
% % % % %     XCorrs{Iteration}(i,1:3)=[corrE(1,2) corrW(1,2) corrA(1,2)];
% % % % %     %toc
% % % % %     
% % % % % end
% % % % % 
% % % % % 
% % % % % 
% % % % % 
% % % % % 
% % % % % R2=XCorrs{Iteration}.*XCorrs{Iteration};
% % % % % XCorrs{Iteration}=XCorrs{Iteration}.*XCorrs{Iteration};
% % % % % 
% % % % % 
% % % % % XCorrsMean(Iteration,1:3)=nanmean2(R2);
% % % % % nanmean2(nanmean2(R2))
